# Supplementary material for: Fabrication of Active Z-Scheme Sr2MgSi2O7: Eu2+, Dy3+/COF Photocatalyst for Round-the-Clock Efficient Removal of Total Cr
Source: Molecules. 2024 Sep 12;29(18):4327. doi: 10.3390/molecules29184327 (PMC11434180; doi:10.3390/molecules29184327)
Supplement: Supplementary file 1 [file molecules-29-04327-s001.zip]

Archive with 1 entries (1 files):
- molecules-3142880-supplementary.pdf
